# Supplementary material for: Anti-inflammatory microRNA-146a protects mice from diet-induced metabolic disease
Source: PLoS Genet. 2019 Feb 15;15(2):e1007970. doi: 10.1371/journal.pgen.1007970 (PMC6395003; doi:10.1371/journal.pgen.1007970)
Supplement: S2 Table — (XLSX) [file pgen.1007970.s007.xlsx]

## Sheet: Sheet1
S2 Table: Underlying Numeric Data
Figure 1
	A	Week of Diet	146a-/- 45% HFD							WT 45% HFD
		0	100	100	100	100	100	100	100	100	100	100	100	100	100
		1	117.901	118.902	116.959	122.368	124.265	120.714	115.862	109.884	109.639	116	106.667	103.704	99.4118
		2	120.37	119.512	128.07	128.29	135.294	125	122.069	107.558	111.446	112	106.667	103.086	105.882
		3	125.309	121.341	130.409	133.553		127.857	124.138	107.558	115.06	116	111.515	105.556	110.588
		4	132.716	126.829	140.351	142.763		140.714	137.241	112.791	123.494	121.333	116.364	116.049	113.529
		5	140.741	134.146	140.351	148.684		147.143	137.241	119.186	129.518	126.667	118.182	119.136	120
		6	151.235	139.024	145.029	151.316		151.429	146.897	116.279	128.916	126.667	122.424	119.753	125.294
		7	159.876	142.683	160.234	155.921		164.286	151.724	117.442	133.132	125.333	124.849	120.988	126.471
		8	155.556	149.39	165.497	172.368		175	150.345	118.023	130.723	130.667	124.849	122.222	128.235
		9	175.309	158.537	176.023	177.632		180.714	166.207	127.907	140.362	138.667	127.879	122.84	131.177
		10	174.074	158.537	176.608	175.658		182.857	166.897	129.651	139.759	138.667	129.091	138.889	127.059
		11	198.765	174.39	186.55	197.368		205	168.965	123.256	153.012	144	130.303	125.926	136.471
		12	190.741	177.439	200.585	203.29		183.571	213.103	131.977	156.024	146	135.758	127.778	142.353
		13	195.062	176.829	201.754	207.237		222.143	184.138	123.837	150.602	142	129.697	123.457	142.941
		14	191.358	184.756	194.737	213.158		227.857	186.207	129.651	149.398	144.667	135.758	130.864	140
	B	Week of Diet	146a-/- 45% HFD							WT 45% HFD
		0	16.2	16.4	17.1	15.2	13.6	14	14.5	17.2	16.6	15	16.5	16.2	17
		1	19.1	19.5	20	18.6	16.9	16.9	16.8	18.9	18.2	17.4	17.6	16.8	16.9
		2	19.5	19.6	21.9	19.5	18.4	17.5	17.7	18.5	18.5	16.8	17.6	16.7	18
		3	20.3	19.9	22.3	20.3		17.9	18	18.5	19.1	17.4	18.4	17.1	18.8
		4	21.5	20.8	24	21.7		19.7	19.9	19.4	20.5	18.2	19.2	18.8	19.3
		5	22.8	22	24	22.6		20.6	19.9	20.5	21.5	19	19.5	19.3	20.4
		6	24.5	22.8	24.8	23		21.2	21.3	20	21.4	19	20.2	19.4	21.3
		7	25.9	23.4	27.4	23.7		23	22	20.2	22.1	18.8	20.6	19.6	21.5
		8	25.2	24.5	28.3	26.2		24.5	21.8	20.3	21.7	19.6	20.6	19.8	21.8
		9	28.4	26	30.1	27		25.3	24.1	22	23.3	20.8	21.1	19.9	22.3
		10	28.2	26	30.2	26.7		25.6	24.2	22.3	23.2	20.8	21.3	22.5	21.6
		11	32.2	28.6	31.9	30		28.7	24.5	21.2	25.4	21.6	21.5	20.4	23.2
		12	30.9	29.1	34.3	30.9		25.7	30.9	22.7	25.9	21.9	22.4	20.7	24.2
		13	31.6	29	34.5	31.5		31.1	26.7	21.3	25	21.3	21.4	20	24.3
		14	31	30.3	33.3	32.4		31.9	27	22.3	24.8	21.7	22.4	21.2	23.8
	C	Week	146ko 45% HFD							WT 45% HFD
		5	24.9	22.6	28	20.4		15.7	20.7	14.9	13.8	14.9	15.4	13.7	16.5
		8	28.7	26.9	36.9	26.5		30.7	18.6	9.4	12.6	12.7	13.9	16.4	19.2
		12	43.7	37.1	46.1	39		45.8	29	15.9	20.3	14.8	17.5	13.9	25.3
	D	week	146a-/- HFD		WT HFD
		3	39.995	38.755	44.49	41.76
		4	39.995	38.755	44.49	41.76
		5	41.05	40.69	38.85	39.58
		6	46	42.27	56.67	40.54
		7	50.3467	50.3833	55.2067	45.9833
		8	50.3467	50.3833	55.2067	45.9833
		9	50.3467	50.3833	55.2067	45.9833
		10	59.81	51.26	63.63	44.31
		11	47.32	51.71	63.79	45.93
	F	146a-/- HFD	WT HFD
		4	0
		5	0
		3	0
		1	0
		5	0
		3	0
	G	146a-/- HFD	146a-/- HFD
		2.36	2.36
		2.48	2.48
		1.28	1.28
		2.64	2.64
		2.34	2.34
		2.75	2.75
	H	NIGHT				DAY
		Weeks HFD	WT	146a-/-		Weeks HFD	WT	146a-/-
		0	0.71	0.7		0	0.75	0.72
		3	0.796663	0.79564		3	0.785727	0.784366
		18	0.81	0.76		18	0.79	0.74
	I	NIGHT				DAY
		Weeks HFD	WT	146a-/-		Weeks HFD	WT	146a-/-
		0	1444	1284		0	328	348
		3	1901	1906		3	477	492
		18	2159	896		18	430	303
	J	NIGHT				DAY
		Weeks HFD	WT	146a-/-		Weeks HFD	WT	146a-/-
		0	0.36	0.43		0	0.3	0.37
		3	0.455	0.436		3	0.397	0.368
		18	0.498	0.479		18	0.42	0.424
Figure 2
	A	0 Weeks
		Time (minutes)	WT					146a-/-
		0	95	128	113	110	113	98	113	105	111	120
		5	208	204	245	180	198	155	173	152	172	162
		15	243	183	259	225	291	205	284	262	218	252
		30	179	169	242	202	226	158	213	195	152	193
		60	132	133	144	135	135	114	120	125	121	129
		120	103	102	114	102	103	85	95	80	74	87
		3 Weeks
		Time (minutes)	WT					146a-/-
		0	148	107	119	117	139	129	100	115	146	129
		5	204	181	161	169	260	249	141	150	191	157
		15	281	209	195	223	220	297	233	251	296	280
		30	280	193	197	254	253	255	254	235	222	268
		60	177	118	139	168	203	185	172	156	166	182
		120	112	103	108	113	125	117	112	99	115	136
		18 Weeks
		Time (minutes)	WT					146a-/-
		0	104	135	72	115	107	168	139	161	139	165
		5	147	142	136	183	241	222	173	208	248	257
		15	251	224	202	296	294	309	284	278	331	382
		30	222	219	248	219	210	356	318	248	360	328
		60	148	128	188	145	122	337	215	223	275	192
		120	111	90	84	95	91	166	85	155	161	146
	B	WT 0 weeks	146a-/- 0 weeks	WT 3 weeks	146a-/- 3 weeks	WT 18 weeks	146a-/- 18 weeks
		17893	15205	23038	23475	19485	34103
		16985	18173	16980	21035	17590	24575
		20703	17090	17870	19828	20285	25703
		18118	15378	21013	21413	19663	31650
		19655	17423	23625	23300	18695	27515
	C	WT 0 weeks	146a-/- 0 weeks	WT 3 weeks	146a-/- 3 weeks	WT 18 weeks	146a-/- 18 weeks
		0.38	0.254	0.269	0.366	0.388577	0.598908
		0.333	0.281	0.216	0.265	0.30381	0.416228
		0.306	0.255	0.267	0.267	0.401269	0.795188
		0.435	0.227	0.218	0.509	0.30517	0.87583
		0.326	0.266	0.272	0.24	0.322395	2.02418
	D	WT 0 weeks	146a-/- 0 weeks	WT 3 weeks	146a-/- 3 weeks	WT 18 weeks	146a-/- 18 weeks
		106	64	28	49	84	50
		45	50	43	63	37	48
		54	54	42	45		71
		82	42	36	54	52	101
		58	41	31	32	65	174
	E	WT 0 weeks	146a-/- 0 weeks	WT 3 weeks	146a-/- 3 weeks	WT 18 weeks	146a-/- 18 weeks
		2.1	1.5	2.3	2.8	2.4	5.9
		2.5	1.9	1.4	1.6	2.4	3.4
		2	1.6	1.9	1.8	1.7	7.5
		2.8	1.5	1.5	4.4	2.1	7.1
		2.2	1.9	2.2	1.8	2	19.6
Figure 3
	A	Gene	WT									146a-/-
		Il6	0.933409	1.35958	0.776375	0.825541	1.10511	1.05555	0.844917	0.770573	1.32886	1.87674	0.650737	1.95017	1.02346	1.08828	6.26345	2.77639	5.0522	3.26197
		Cxcl10	2.03505	0.452109	0.418706	1.78611	0.308018	0.55229	2.05195	1.08518	0.310576	0.974038	0.350948	0.591438	1.17105	0.325019	7.45019	1.03634	3.08201	0.614942
		Tnfa	1.57321	1.12233	0.416985	1.05549	0.831994	1.10163	0.842108	1.02024	1.03602	1.99581	1.16624	1.79248	1.35973	0.747228	1.64198	1.044	1.4975	0.944861
		MHCII	0.95131	0.689164	0.860972	1.25407	1.24448	1.2736	0.922642	0.922642	0.881116	1.67876	1.65319	2.76475	2.21304	1.20686	1.86939	1.20698	2.03407	1.26386
		F4/80	0.951363	0.609555	0.683932	0.648156	0.936871	1.46222	0.901598	0.922599	1.88371	1.0194	1.74453	1.79892	1.50781	1.20692	1.75798	1.10073	1.8693	1.23504
		Cd11b	0.930025	0.527021	0.543452	0.522992	0.564713	1.57941	1.17083	0.981359	2.18019	1.57941	3.73102	1.62865	1.4185	1.57941	3.93696	1.39689	2.8962	1.84146
		Cd36	1.39135	0.825599	0.857898	0.962578	0.962578	0.912543	0.95555	1.00058	1.13132	1.10519	1.05544	1.58527	1.40207	1.44578	2.25729	1.289	1.33943	1.19377
		Fabp4	1.52501	0.770203	0.911881	0.954857	0.838053	0.947978	1.03944	1.21189	0.800691	0.864182	0.752671	1.43418	1.1929	1.27822	1.68577	1.6474	1.34937	0.955282
		Il12p40	0									0
		Ccl2	0									0
	B	Gene	WT									146a-/-
		Il6	0.210628	0.593629	0.905417	1.23079	1.22137	1.06377	1.57343	0.970172	1.23079	1.54947	3.23729		1.40233	1.08855	0.58909	0.420257	0.898494	0.562577
		Cxcl10	0.714481	1.8365	0.956439	0.505814	0.363628	1.82246	0.698217	1.38247	0.719986	1.96784	0.993857	3.55351	4.4394	2.25939	1.07314	1.08141	3.52634	3.74965
		Tnfa	0.99004	0.836217	1.26567	0.228552	1.25599	1.96029	0.679703	0.762639	1.02091	1.52167	1.49849	7.56808	2.81181	1.1194	1.4201	1.66847	0.997668	0.829824
		MHCII	0.791422	1.0274	0.981164	0.604981	1.33375	1.4737	1.33375	0.668459	0.785371	0.264084	0.126398	0.0988723	1.26398	1.24473	0.944223	1.36482	0.779366	1.56702
		F4/80	0.727705	1.40806	1.14452	0.848442	0.930298	1.57987	1.04381	1.22637	0.0909122	0.148578	0.071662		2.44693	1.94367	0.829129	2.06676	1.89943	1.92881
		CD11b	0.608551	1.01773	0.833612	0.720494	0.677585	0.907049		0.986955	0.652074				0.808408	0.986955	0.820913	1.2425	0.652074	0.677585
		Cd36	0.620026	0.717369	1.02112	0.669488	1.63083	1.59371	0.523692	1.11107	1.11107	2.35727	2.0531	0.903115	2.39374	1.51035	1.15454	2.10092	1.12826	3.27901
		Fabp4	0.948583	1.01642	0.795076	0.509419	1.06433	1.57426	0.753486	1.24091	1.09751	4.61044	2.63274	1.2994	2.59264	2.12361	1.40306	3.16526	1.83545	2.49503
		Il12p40	0									0
		Ccl2	0									0
	C		WT														146a-/-
		Il6	0.829427	0.539649	2.48568	0	0.823085	1.10182	0.35929	1.45248	1.40857						0.527365	1.47495	1.13617	0.50363	0.739227	1.00487	0.442023	1.52094
		Cxcl10	0.916477	0.842277	1.29456	1.04421	0.902516	0.689004	2.48249	0.894448	1.20658	1.13472	0.668172	1.10889	0.530748	0.285029	2.74655	4.70026	7.00575	3.12935	3.62066	0.965802	2.21252	4.69413	3.37459	2.722	2.06485	1.13472	6.94312
		Tnfa	0.998495	1.07815	0.836911	1.08646		1.17938	2.85094	0.908493	0.48789	0.828556	0.867604	0.988526	0.555889	0.332395	3.18185	2.75008	5.00433	2.23535	5.48714	0.412086	4.65931	3.58912	2.19611	1.97237	1.74444	1.33349	3.17435
		MHCII	0.647379	1.40548	0.347663	1.48306	1.11641	1.30409	1.84208	1.56786	0.624178	0.888468	0.573643	0.648597	0.515199	1.03588	3.75398	1.83862	2.93647	2.48023	2.33252	0.252334	0.0556299	1.19851	1.23588	1.0847	1.10996	0.810292	1.20775
		F4/80	0.737839	1.07472	0.572745	1.10823	1.50647	1.20785		1.00464	0.895389	1.14467	0.944811	0.75049	0.916245	1.13591	2.96002	1.31208	3.75516	1.94071	1.70331	0.396897	1.17133	2.24912	2.91974	1.9589	2.13146	1.81417	2.60222
		Cd11b	0.58815	0.837185	0.297044	1.23829	2.03933	1.272		1.01817	0.731959	1.26227	1.15121	0.760595	0.704401	1.09939	2.64741	1.08681	2.13544	1.1207	1.57092	0.498678	2.21048	1.60135	1.71588	1.91053	2.04717	2.11099	2.36857
		Cd36	1.20194	1.24896	0.825179	0.897873	0.870726	0.670731	0.999727	0.675898	1.60897						0.436397	0.954732	1.26828	1.434	1.03884	1.29782	1.2112	1.51315
		Il12p40	0.224916	0.351038	0.161691	2.98782	1.27454	2.56464	0.272705	1.0132	1.25611		1.61818	0.0488683	0.80481	0.42237	42.8569	11.4469	63.39	10.7652	11.7135	0.539958	0.0997762	2.357	2.11687	2.19968	1.45332	0.470284	1.22751
		Ccl2	0.968117	1.48797	0.159439	1.93165	0.452823	1.42043		0.875831	0.578656	0.6153	1.63087	1.12829	0.9457	0.804922	5.00335	2.56603	14.21	2.74955	2.87913	0.428963	44.2337	18.4397	3.40738	29.9057	16.0603	3.46009	16.184
	D		WT									146a-/-
		Il6	1.32869	0.676222	0.955188	1.29844	0.741462	0.624918	1.54581	0.60139	1.22788	2.04216	2.77602	2.39933	2.1384	3.09093	2.48784	1.52226	2.08524	1.46495
		Cxcl10	1.47335	1.22548	1.05919	0.514802	0.727178	1.34992	0.776796	1.07228	0.801014	1.41788	1.39628	3.22335	1.51929	1.6787	2.47537	1.20311	1.64806	2.53303
		Tnfa	1.58067	1.27499	0.679477	0.780144	0.684712	1.73551	0.489133	0.799394	0.97595	1.16281	1.24597	1.43057	0.523409	0.425443	2.43273	1.37857	0.896935	1.64473
		MHCII	0.946685	0.649938	1.00663	1.12946	1.26728	1.0765	0.855093	1.24551	0.8229	2.35978	2.27094	1.47754	0.925136	0.410083	1.6673	1.01239	0.684458	1.6673
		Il12p40	0									0
	E		WT									146a-/-
		Il6	1.69735	0.536749	1.20163	0.471091	0.781817	0.752382	1.35864	0.616271	1.58406	5.66376	3.62887	3.36077	2.36105	0.696795	1.34825	3.16061	3.33507	2.22044
		Cxcl10	2.28819	0.403793	1.13804	0.371101	1.20086	0.712567	0.481754	1.54701	0.856694	3.94602	1.94757	1.74914	3.15858	1.16455	1.7762	2.99336	3.65448	2.68839
		Tnfa	1.89424	0.513771	1.6372	0.472175	0.879231	0.859217	1.06521	1.10689	0.572053	17.6781	8.72508	4.50924	5.80902	1.2044	3.52725	5.05944	3.44696	2.14175
		MHCII		0.81369		0.948693	0.963369	0.934242	1.36079	0.993404	0.985809	2.15671	1.16715	1.46935	1.76655	1.87842	2.71514	2.22395	2.10762
		Il12p40	0									0
	F		WT					146a-/-
		Il6	1.90436	0.29495	0.360094	0.904514	1.53609	3.3094	19.6373	16.7141	7.99985	9.47143
		Cxcl10	2.03193	0.0441138	1.19649	0.754932	0.972541	3.14708	1.94047	3.2702	2.4057	1.36325
		Tnfa	0.924083	0.445702	1.15446	0.728413	1.74734	2.68562	7.86522	5.00085	2.0847	2.56475
		MHCII	0.647499	1.09961	1.1603	1.02622	1.06636	2.27985	2.22795	2.51906	1.58942	2.01638
		Il12p40	1.589	0	1.08257	0.358473	1.96996	4.7987	22.7924	54.2571	13.8396	13.5246
	I	WT SVF	146a-/- SVF	WT adipocyte	146a-/- adipocyte
		1.93494	1.96487e-05	0.0158489	0
		0.730018	2.45471e-05	0.0145658	0
		2.27335	3.41455e-05	0.00371535	0
		4.33178	0.000676083	0.0420081	0
		1	0.00025704	0.0022216	0
	J	WT SVF	146a-/- SVF	WT adipocyte	146a-/- adipocyte
		0.103118	0.111344	0.00392043	0.000579874
		0.0306667	0.189089	0.001157	0.00138038
		0.0349408	0.126862	0.00245471	0.000735642
		0.120226	0.151356	0.00331131	0.00119307
		0.0864304	0.0898118	0.00176468	0.001157
	K	WT SVF	146a-/- SVF	WT adipocyte	146a-/- adipocyte
		7.70312e-05	3.31131e-05	0.00864304	0.00626133
		0	0.000238049	0.0129818	0.00528851
		9.40445e-06	2.43594e-05	0.00443268	0.00497355
		0.0001157	0.000193494	0.0152522	0.0102329
		4.10519e-05	5.97952e-05	0.00611881	0.00423318
Figure 4
	G		WT HFD			146a-/- HFD
		SGK1	0.814079	1.05739	1.12853	5.34709	1.781	2.30942
		TNIP1	1.00544	0.799905	1.19466	4.77678	2.17948	2.04265
		IL12B	1.15952	1.16198	0.678507	3.70394	3.99822	5.89669
		NR4A1	1.07636	0.863483	1.06015	3.30384	1.52428	2.40506
		OLR1	0.948744	1.27402	0.77724	5.21273	1.52026	2.80912
		IL1B	0.923813	0.893112	1.18308	3.2354	1.42139	2.39698
		TNFAIP2	0.860017	0.788987	1.351	3.55724	1.52321	1.96186
		SERPINE1	0.783181	0.834675	1.38214	1.89289	1.87853	2.88002
		CD44	0.95406	1.09345	0.952489	2.99003	1.55873	1.51705
		IL1A	0.999397	0.835202	1.1654	1.529	1.5551	2.87861
		CXCL2	0.949469	0.863806	1.18672	1.38508	1.49624	2.06414
	H	PI3K/AKT/mTOR/mTORC1 Signaling
			WT HFD			146a-/- HFD
		CD9	1.01675	0.97039	1.01286	5.85137	2.95844	1.65516
		CXCR4	0.753926	0.672265	1.57381	3.16852	1.32636	1.70635
		PDK1	0.947283	1.0193	1.03342	2.89805	1.12224	1.23474
		SLC2A1	0.8871	0.954488	1.15841	4.0965	1.11749	0.939201
		SLC7A11	0.56178	1.43558	1.00264		1.72347	2.07921
		ITGB2	1.01757	1.09526	0.887169	2.81313	1.19761	1.0192
		IL2RG	0.861928	0.863758	1.27431	1.82337	1.4756	1.64859
		NFKBIB	0.930895	0.970794	1.09831	1.17925	1.37903	1.85884
		NOD1	0.9795	0.900567	1.11993	2.46429	1.03723	1.08357
		CDKN1A	0.90144	0.993972	1.10459	1.12534	1.41861	1.70532
		SLA	0.95953	1.04671	0.993759	2.16151	1.07116	1.0033
	I		WT HFD			146a-/- HFD
		Srxn1	1.04937	1.01361	0.937019	1.58398	1.57834	2.23259
		Txnrd1	1.00203	0.856068	1.1419	1.47649	1.44325	1.92737
		Nqo1	0.586464	0.955029	1.45851	4.05903	1.56128	1.73976
		Gsr	0.868962	1.09702	1.03402	23.9018924*	1.86102	1.39074
		Ipcef1	1.13027	1.12878	0.740945	1.99758	1.31961	1.24221
		Sod2	0.970134	0.995342	1.03452	1.72261	1.21183	1.39655
		Sbno2	1.06432	0.827532	1.10815	1.28982	1.32625	1.6472
		Prdx6	0.942886	0.976434	1.08068	1.85952	1.13564	1.20786
		Gclm	0.915666	0.964269	1.12007	1.38813	1.2959	1.29204
Figure 5
	A	WT HFD	146a-/- HFD
		529.981	664.38
		502.857	776.695
		577.363	761.413
	D	IL-6						CCL2								IL-12
			EV		Traf6 Cr				EV			Traf6 Cr					EV		Traf6 Cr
		Media	0.00571239	0.00422317	0.00167367	0.00318674		Media	5.224e-05	4.581e-05	4.065e-05	0.0001596	0.0002011	0.000293		Media	1.00806e-06	1.76051e-07	2.22333e-07	2.86207e-07
		LPS	0.389168	0.416859	0.0288764	0.00920062		LPS	0.0179251	0.0197985	0.0199381	0.0120184	0.0153008	0.0160228		LPS	0.000202677	0.000259014	1.73997e-05	4.82855e-07
	E	IL-6										CCL2										IL-12
			WT				miR-146a-/-						WT				miR-146a-/-						WT				miR-146a-/-
		Media	0.000241727	0.000471275	0.00044872	0.00155722	9.65958e-05	0.000206275	0.000799579	0.00100864		Media	0.0500507	0.0599987	0.10282	0.0868235	0.0659486	0.0916783	0.0675519	0.0931113		Media	8.13458e-05	0.000110972	0.000200385	7.07423e-05	0.000130608	0.000144329	6.24263e-05	3.19046e-05
		LPS	0.198271	0.317697	0.376205	0.579619	1.72106	0.575965	1.27293	0.680914		LPS	7.35948	10.5125	5.21173	7.05274	24.9597	7.42397	14.3039	6.76061		LPS	1.51949	0.432339	1.50047	0.824533	2.95042	0.997345	0.832526	1.25028
		Traf6i	0.000788765	0.00113987	0.00133886	0.00124768	0.000282844	0.000542673	0.000312005	0.000413735		Traf6i	0.0694069	0.0680979	0.0625825	0.0635656	0.108898	0.0684018	0.0851299	0.0797101		Traf6i	0.000106656	0.000111557	9.78801e-05	0.000130427	7.54875e-05	5.7996e-05	7.85653e-05	6.16594e-05
		Traf6i+LPS	0.127401	0.313387	0.234001	0.571469	0.424572	0.495408	0.351872	0.473655		Traf6i+LPS	2.5999	6.39291	2.08633	5.86256	5.64826	7.16664	5.91623	6.66482		Traf6i+LPS	0.428317	0.353537	1.11685	1.21883	0.297001	0.405219	0.752087	1.02415
	F	Hif1a										HK2										Adora2b
			WT				miR-146a-/-						WT				miR-146a-/-						WT				miR-146a-/-
		Media	0.0237351	0.0281979	0.0463037	0.0456867	0.0449964	0.051434	0.0223511	0.0410367		Media	0.00163608	0.00282939	0.00185938	0.00199753	0.00427438	0.00584475	0.0013135	0.00107308		Media	0.00163635	0.00360205	0.00137118	0.00168856	0.00332864	0.00447228	0.00114537	0.00184913
		LPS	0.0626568	0.0146726	0.111832	0.0740182	0.292332	0.102765	0.0963109	0.132974		LPS	0.0108733	0.0027696	0.0174706	0.0105911	0.0901223	0.025188	0.0137271	0.0219258		LPS	0.0103613	0.00228209	0.0108412	0.00800773	0.0547172	0.0194763	0.0112523	0.0122809
		Traf6i	0.0219446	0.024655	0.0241861	0.0281951	0.0399627	0.0204868	0.03257	0.0319166		Traf6i	0.00234481	0.00174609	0.00256718	0.00274529	0.00510515	0.00256506	0.00300908	0.0024807		Traf6i	0.00119677	0.000977451	0.00107153	0.00114582	0.00267121	0.00153125	0.00148639	0.00118344
		Traf6i +LPS	0.0362436	0.0269076	0.0648354	0.11119	0.0447703	0.0496797	0.0836978	0.0802133		Traf6i +LPS	0.00785995	0.00659769	0.0237867	0.0180467	0.0131522	0.0150092	0.0217868	0.0195375		Traf6i +LPS	0.00342321	0.00353659	0.00906188	0.0100706	0.00573278	0.00641701	0.00808561	0.00769794
	G	Time (minutes)	146a-/- Media							146a-/- LPS							146a-/- LPS +Traf6i							WT Media								WT LPS							WT LPS +Traf6i
		1.30988	104.612	100.242	107.625	106.354	112.984	113.49	118.926	78.0098	70.8096	75.1224	69.3722	73.8647	58.3434	63.4036	91.3227	101.666	98.4398	104.778	110.379	83.1498	103.164	95.6208	112.567	108.935	116.628	102.371	121.158	109.959	123.638	90.919	92.9067	113.206	95.8409	116.233	96.709	106.59	109.957	73.4552	108.384	96.8767	104.65	83.2035	85.8983
		7.85851	102.706	100.259	104.193	105.52	107.7	111.661	113.447	76.1676	69.7619	73.0148	67.6349	72.919	57.3335	63.5477	83.1482	97.6925	93.4879	103.467	106.345	78.3214	97.3767	96.1448	110.382	107.439	114.929	101.312	116.588	110.515	119.766	88.1189	91.1938	110.919	94.6799	114.738	95.2672	105.456	104.423	68.6493	103.096	91.0099	97.4946	78.9658	79.7116
		14.3668	104.862	101.427	106.4	107.641	106.977	113.25	116.108	73.5062	68.5636	70.0004	65.4545	71.7403	56.6969	61.1102	80.4212	97.344	91.0555	103.723	104.359	75.9372	96.305	97.1413	110.959	108.851	115.652	104.87	115.274	110.756	119.446	88.5259	91.1882	109.062	94.9193	114.846	94.5529	105.691	100.276	65.7013	101.343	87.6921	96.251	77.8315	76.9186
		20.9836	91.0195	87.7031	91.0399	88.9563	90.1611	95.5695	100.16	57.212	53.2374	54.2292	53.5055	55.2922	50.3616	53.7148	65.6765	71.3069	70.4556	79.0681	82.0163	63.841	77.9907	84.7277	97.1575	92.9246	100.834	88.2066	97.9767	92.6247	102.28	63.2792	65.7875	78.9202	69.4561	83.6957	66.8943	76.9365	82.8678	63.6632	81.6081	82.203	79.2632	79.5691	70.4969
		27.5132	86.6504	83.6734	87.0264	84.8499	86.6112	91.3643	92.6941	57.362	52.1786	54.8996	53.2006	55.4189	49.2646	54.8307	63.7898	68.0615	67.986	75.2696	78.6613	62.1775	73.4566	82.3441	94.4348	90.1357	97.5963	83.3415	95.1255	90.6394	99.8882	60.9596	63.9479	75.8972	67.0141	80.6702	64.7446	73.6091	75.2305	63.8363	78.4182	81.1543	75.9694	79.1425	68.2886
		33.9748	86.7429	85.0139	86.4305	86.1929	85.9056	92.6788	94.8653	58.435	53.3632	56.627	53.6724	56.537	50.3259	54.5104	64.1268	69.137	67.5046	75.7908	79.6806	62.2169	74.1755	82.5421	95.2471	90.3317	97.3017	83.5642	94.7394	90.1571	99.1502	60.8879	63.7038	76.023	65.7156	79.4641	64.5288	73.4616	74.2261	63.8922	77.5286	81.8217	75.433	81.4335	67.9606
		40.5806	39.7703	38.9444	45.1321	35.1594	45.5986	41.3642	54.911	44.922	37.334	43.6327	39.3071	41.7234	35.7467	41.7581	47.8215	44.5354	46.7155	49.2962	50.0159	46.7782	53.5719	42.2713	44.5789	45.8566	49.1545	45.2956	47.6889	47.8172	49.878	34.3084	35.3796	41.4458	37.1643	42.7838	35.16	41.409	46.0563	47.2114	51.9117	54.766	51.7293	59.7283	53.15
		47.0463	40.4434	39.8532	45.6642	36.917	47.6461	42.5818	53.3949	43.2153	35.6566	41.3641	37.3221	40.1508	35.3443	40.4695	47.5132	43.5235	45.7623	47.9137	48.8853	46.1335	51.51	42.6546	45.4867	46.8406	49.52	46.2322	47.7197	48.2966	50.8494	32.2022	34.7004	40.0814	35.4945	42.0798	34.9878	39.834	42.7398	46.6151	50.2681	53.7496	49.574	58.8957	51.0849
		53.5531	40.1994	40.0815	44.584	37.094	45.9035	43.2873	55.1402	42.3322	34.7073	40.9944	36.1163	39.5675	34.2338	38.8463	46.8374	42.9725	45.3355	47.5925	48.3132	45.9142	51.5557	42.3841	46.4115	46.7919	49.1146	46.4192	47.5172	47.764	49.9644	32.0314	34.3375	39.1671	35.3922	40.8672	34.6088	39.5188	42.0942	46.0748	49.6303	53.0113	49.579	59.4107	50.0834
		60.1404	147.572	141.075	141.401	149.566	121.666	105.506	142.186	45.6254	51.271	43.5457	49.1478	52.7602	41.6436	51.6752	60.9402	67.8544	58.4828	76.9198	83.124	60.3293	74.0582	125.113	160.833	154.841	149.17	151.651	144.931	156.061	161.302	64.688	69.7365	83.6917	73.0289	88.2947	74.6108	86.6742	68.0387	54.4089	73.5257	73.6874	69.6032	69.724	60.9121
		66.6548	170.22	159.469	158.062	162.374	135.381	125.151	166.066	44.8025	49.5	42.9248	47.0279	50.2738	42.1876	50.5547	59.2384	68.7048	58.3163	76.6825	81.6918	59.3979	70.6119	147.306	176.463	171.933	181.527	170.13	173.138	176.325	186.639	67.1314	71.1125	83.8101	75.5114	90.2758	76.8966	86.2504	65.6411	51.6585	73.9622	70.0072	71.4448	66.055	59.6641
		73.1498	198.194	180.022	176.949	182.341	147.772	142.127	180.101	43.6361	48.4164	39.8534	46.5827	48.8518	41.5282	48.3105	57.2922	66.1699	56.478	75.1453	79.7477	57.1121	69.1223	168.693	195.879	187.07	204.152	184.843	193.919	190.345	208.92	64.6803	70.0523	80.738	74.1108	88.4294	74.5632	82.9829	63.3544	48.1591	73.0884	63.9186	69.9896	61.7179	57.3862
		79.7455	25.2922	24.8092	30.5012	24.6288	31.7331	26.4502	44.1927	26.1364	25.2695	24.4823	26.428	25.306	23.8825	28.8199	26.4047	23.8928	26.3282	31.7268	27.1684	22.9313	28.5334	29.8393	30.0868	31.9972	34.0454	30.2636	34.6201	31.7832	34.9271	20.4853	22.3379	26.3454	23.1119	25.3873	22.8192	26.4042	12.5224	20.3737	25.1948	25.7602	25.4863	33.0255	23.6486
		86.2502	25.6624	25.3871	31.2036	24.8313	33.4345	27.6533	42.7054	25.4101	24.8804	24.3752	26.1513	24.5774	23.9028	28.4112	25.7087	22.6177	25.8741	32.7752	27.308	22.5157	28.5232	28.352	29.2082	31.9129	34.5385	34.5744	35.0032	33.1446	35.5712	19.313	22.3272	25.2053	23.3059	25.5293	22.4752	26.0223	9.67278	19.562	25.593	24.3227	24.349	31.1181	22.7916
		92.7351	24.7688	24.3665	29.9993	23.5396	33.0752	26.8745	41.8034	25.8245	23.4314	24.1044	25.2849	24.9293	23.2643	26.9908	24.4381	21.2901	24.5253	32.9593	26.2078	21.2342	27.6199	27.1933	28.1331	30.8849	32.6122	34.5246	34.834	32.9501	34.804	17.3767	20.2113	23.8421	21.5723	25.1119	21.6371	25.1906	4.78012	18.4697	23.4264	23.2825	23.8079	28.8057	21.8184
	H	Time (minutes)	Traf6 Cr Media															Traf6 Cr LPS															Traf6 Cr-2 Media																Traf6 Cr-2+LPS
		1.41316	192.098	265.056	267.867	157.017	305.303	308.578	302.969	122	287.484	353.585	270.324	148.822	332.488	340.036	310.205	104.44	143.579	154.772	145.465	76.1883	133.963	154.157	144.066	112.788	143.652	155.875	133.968	125.611	116.787	123.922	236.253	219.813	250.739	195.497	374.255	392.017	324.163	374.834	461.974	424.554	388.223	407.927	411.106	428.766	427.573	417.905	187.719
		8.02355	191.019	256.147	255.97	150.849	281.429	286.906	279.434	114.681	270.808	328.396	251.084	142.984	313.152	314.097	288.046	98.4993	142.775	152.775	143.226	72.6883	134.82	150.372	139.843	109.137	141.055	150.697	128.719	124.173	113.24	119.884	231.676	217.623	246.96	191.689	354.289	371.794	301.563	350.929	434.054	401.909	363.716	381.77	388.081	423.653	401.534	394.824	183.48
		14.6212	193.466	259.314	255.201	152.166	276.441	280.235	275.071	114.372	269.054	321.737	246.109	142.989	309.631	305.627	283.748	100.619	144.34	153.649	143.751	72.4807	136.01	152.729	140.088	109.935	142.6	149.223	129.363	125.784	114.408	119.343	233.917	217.902	252.446	193.999	351.028	370.032	299.863	344.836	430.205	394.48	358.305	375.272	382.753	426.982	394.206	390.131	184.555
		21.3403	142.09	185.744	184.168	113.017	204.502	206.145	198.267	85.9046	195.644	230.37	180.623	105.225	220.192	225.568	205.569	81.9662	123.593	136.483	118.205	54.9446	118.511	138.259	117.951	88.2572	124.281	137.019	109.075	110.311	99.135	103.505	180.901	161.42	195.01	148.217	249.763	261.494	206.973	242.491	293.369	272.798	248.853	260.613	269.362	282.918	273.218	264.798	169.846
		27.9366	147.929	192.7	187.693	113.522	202.029	205.372	196.571	85.5759	193.538	229.468	177.929	105.513	219.135	221.219	202.871	80.4434	122.194	136.853	116.816	54.4487	116.052	137.143	114.783	88.3034	124.002	135.475	111.07	108.906	97.1827	102.148	187.6	170.118	206.357	155.369	255.596	265.008	215.866	245.383	298.833	275.576	251.226	261.371	269.711	291.258	273.442	266.915	168.696
		34.5007	148.352	193.955	187.45	113.901	198.186	202.861	193.531	86.5937	190.761	225.723	174.121	106.506	217.072	217.048	199.304	79.643	121.108	134.552	114.958	54.5394	114.31	135.61	112.504	87.5087	123.042	134.756	109.308	107.743	96.1915	101.741	187.289	169.924	205.49	156.049	254.002	264.08	216.561	242.118	298.135	273.275	249.525	258.991	268.369	296.546	271.126	266.048	169.344
		41.2198	67.1176	80.9483	83.3762	56.0477	93.7227	95.1516	91.7752	45.0783	87.2883	98.9995	83.8016	52.1835	96.3048	98.7119	88.8663	41.6673	61.2198	67.1682	58.3415	26.9256	58.2345	68.8813	55.2054	42.0571	62.9671	65.9588	53.1374	54.9876	49.6303	52.2125	80.8924	72.7193	81.2268	68.009	104.603	108.538	83.763	105.095	115.264	109.878	103.673	105.269	109.607	115.82	108.911	106.888	87.4764
		47.8282	72.373	85.3178	87.4439	59.4338	95.2632	97.2292	93.1654	47.0635	89.7609	103.293	86.8858	56.7675	98.3614	101.874	92.9079	40.3248	59.8853	65.6482	57.233	27.668	58.3993	67.6663	54.3617	42.2134	61.4012	65.0191	52.2871	54.3485	49.1846	50.2859	86.5652	78.7366	89.1514	72.5707	112.646	114.433	91.825	109.083	120.385	116.197	109.488	110.11	118.011	118.046	113.008	111.253	85.5527
		54.4447	73.7961	88.3267	90.0422	60.0819	97.0533	99.5202	94.7336	46.9916	90.5837	105.745	88.1079	56.8156	100.146	104.184	94.7582	39.5589	58.9767	64.4427	56.8681	27.4051	57.1446	66.8718	54.1592	41.5213	60.0187	64.8841	52.4833	53.3443	49.1716	49.9352	90.2945	82.062	94.3866	75.3039	115.913	118.524	95.5192	111.527	123.656	119.894	112.772	112.047	121.78	121.285	115.467	113.258	84.6828
		61.1481	181.878	338.508	321.89	137.836	308.73	353.228	283.446	89.6695	321.557	424.298	238.404	126.206	353.621	378.753	313.619	77.0969	141.865	155.157	138.295	41.2104	116.261	162.618	122.161	84.4415	122.072	145.009	124.028	111.675	99.2324	100.214	284.738	268.037	296.258	216.538	458.083	544.265	336.979	423.97	642.256	552.807	482.791	490.863	520.639	604.962	489.087	478.265	192.82
		67.7523	233.915	344.31	336.843	160.229	370.558	388.963	356.604	112.272	383.107	471.085	294.033	148.931	393.11	437.255	359.362	81.7197	139.152	150.663	139.81	48.4679	119.367	153.111	128.753	97.8266	131.944	142.943	129.044	120.433	105.372	105.714	325.278	302.962	321.209	258.801	471.433	510.601	380.332	449.553	465.134	489.49	512.406	472.795	460.817	432.801	488.511	466.214	178.633
		74.3464	271.682	402.247	383.055	180.325	423.803	421.772	407.853	130.211	420.621	495.606	337.796	171.643	432.599	463.273	413.809	87.6587	140.441	150.405	143.703	56.799	123.58	152.351	135.871	106.268	135.318	143.573	131.83	127.047	109.064	112.929	361.413	322.99	373.582	304.417	486.924	513.325	400.534	465.002	441.528	471.536	510.42	454.996	450.542	406.719	459.45	430.556	175.045
		80.8096	43.1547	42.0431	48.2092	29.683	56.6485	50.936	56.0768	27.0342	52.699	54.8352	49.6373	27.4315	48.0345	56.0607	46.7196	23.98	36.9064	33.9213	35.3001	16.9138	34.8053	38.4349	31.3773	19.4565	35.1905	35.2497	29.568	33.2306	28.8979	27.7744	46.924	46.4923	42.617	41.9637	57.4399	58.7091	43.7607	61.1328	62.0668	60.0316	56.8205	57.1522	61.7749	66.7451	60.2054	58.9666	49.8043
		87.3933	42.4434	45.0782	49.7375	29.9019	56.9947	54.1974	56.1347	27.1667	53.9892	58.6094	50.4959	29.0844	54.6605	60.2092	51.8955	23.9971	37.6057	35.6127	36.4624	17.4346	35.4181	40.4134	33.352	22.1059	36.1178	35.9767	31.992	34.1054	29.9634	30.0757	49.334	46.2301	47.9939	43.1435	61.8376	64.1038	50.49	65.0616	67.7479	65.8	62.6972	64.3863	66.875	72.4812	66.2596	66.7276	48.6831
		94.02	40.5237	43.71	47.3241	29.2211	54.7007	53.3386	53.8023	25.8314	52.0696	57.3803	49.5995	27.7987	54.3044	58.1737	51.4174	23.5994	35.6586	34.1479	36.484	17.2677	33.6179	38.5642	32.3797	22.2929	34.6965	35.0869	31.3032	32.8957	29.3619	29.6811	47.0124	44.8602	48.3665	41.6251	60.198	62.4651	49.7303	63.1894	66.9161	65.6074	62.0028	63.3917	65.5654	69.8889	64.6358	65.4854	47.0391
Figure 6
	A	Week	146a-/- Rapamycin								146a-/- Vehicle								WT Rapamycin								WT Vehicle
		0	100	100	100	100	100	100	100	100	100	100	100	100	100	100	100	100	100	100	100	100	100	100	100	100	100	100	100	100	100	100	100	100
		1	111.066	97.4545	102.564	105.455	102.232	105.479	98.7234	98.19	100.873	101.843	108.019	107.389	104.464	104.091	104.955	103.419	103.743	102.051	106.417	107.107	96.0894	101.031	100.493	103.941	101.047	106.842	101.02	103.141	98.1308	96.3158	106.25	103.077
		2	120.082	97.8182	107.692	113.182	104.464	106.393	102.979	102.262	106.55	103.687	110.377	107.389	106.696	107.727	111.712	108.974	104.278	108.205	105.348	111.675	101.676	100	99.5074	106.897	101.571	105.263	99.4898	101.571	108.411	100.526	110.938	109.744
		3	127.049	107.636	105.128	124.091	105.804	113.699	105.106	107.692	116.157	109.217	118.868	109.852	108.482	117.727	122.523	112.393	106.417	107.692	110.16	115.228	101.117	102.062	104.926	113.793	100.524	105.263	101.02	106.283	112.15	103.158	110.938	109.744
		4	136.885	113.455	107.692	128.636	111.607	114.155	103.83	112.67	119.214	107.834	124.528	115.271	109.375	124.545	110.36	120.085	111.23	114.359	115.508	116.244	109.497	105.155	105.911	113.3	107.853	109.474	104.592	106.283	109.346	103.158	114.583	114.359
		5	140.164	114.909	114.957	135	113.839	122.374	108.936	115.837	127.074	120.737	129.245	124.138	112.946	115.455	118.919	126.923	111.765	112.821	116.043	116.751	129.05	109.278	107.389	123.645	107.33	112.105	107.653	108.377	113.551	103.684	116.667	124.103
		6	132.787	113.091	117.094	138.182	119.196	122.374	105.532	111.312	123.581	108.756	121.226	122.66	113.393	117.727	113.514	125.214	113.904	112.308	113.369	123.35	111.732	108.763	111.823	127.094	108.901	111.053	109.694	107.33	111.215	104.737	117.188	116.41
		7	127.869	116.727	117.949	146.364	131.25	130.594	113.191	111.312	138.428	116.59	131.132	133.99	127.679	134.091	124.324	138.889	116.578	113.333	117.112	117.766	112.291	112.887	112.808	127.586	109.424	113.158	103.571	113.613	124.766	107.368	117.708	121.026
		8	125	109.818	117.521	139.091	131.696	129.224	104.255	109.502	137.991	116.129	134.434	121.182	124.107	136.364	123.874	140.598	116.578	112.821	117.112	118.782	113.408	112.887	114.286	127.586	110.995	114.737	104.592	113.613	118.224	107.895	117.708	125.128
		9	122.131	109.091	123.932	140.455	141.071	134.247	105.957	114.48	146.725	126.728	133.491	122.66	135.714	141.818	130.18	146.154	126.203	118.462	118.717	126.396	115.642	108.247	117.734	131.034	117.801	121.579	109.184	114.136	121.963	108.947	121.354	128.205
		10	123.77	110.545	126.496	143.182	135.268	128.311	110.213	110.86	150.655	125.806	139.623	132.02	138.839	145.455	133.784	147.009	121.925	118.974	117.647	129.949	116.201	106.701	120.197	130.049	110.471	117.895	110.714	112.042	123.364	107.895	118.75	129.231
		11	117.213	117.091	136.325	144.545	133.929	126.941	116.17	114.932	155.022	132.719	143.868	139.409	144.196	157.273	136.036	148.718	122.995	118.974	120.321	134.518	115.642	113.402	121.182	133.498	113.089	124.211	114.286	118.848	135.047	110.526	124.479	137.436
		12	118.033	115.636	129.915	147.273	137.054	128.311	114.894	116.742	162.882	136.406	142.925	149.261	149.554	159.545	143.243	151.282	129.412	123.077	124.599	129.442	118.994	113.918	122.167	131.034	117.277	128.947	118.878	129.843	139.252	114.211	123.958	141.026
		13	122.541	114.909	130.769	148.182	141.964	128.767	113.191	120.814	147.598	132.258	145.283	148.276	152.679	142.273	145.495	151.709	129.412	126.667	125.668	134.518	117.877	112.887	125.616	135.468	116.23	136.842	122.959	119.895	150.467	114.737	129.688	146.667
		14	125	119.273	135.043	152.727	137.946	125.571	119.574	115.837	150.218	138.249	149.057	154.68	162.054	150.455	140.09	156.838	132.62	130.256	129.412	139.594	123.464	114.433	122.66	137.438	118.848	139.474	126.02	118.325	160.28	114.211	134.896	150.769
	B	Week	146a-/- Rapamycin				146a-/- Vehicle				WT Rapamycin				WT Vehicle
		1	2.63333	2.7	2.38571		2.73571	2.82143	2.5	2.67857	2.19524	2.22143	2.05714		2.07619	2.03333	2.36429
		3	2.55714	2.48571	2.20476		2.51429	2.43571	2.37143	2.63571	2.05238	2.09286	2.11905		2.05238	2.10476	2.47857
		5	2.55238	2.51429	2.27143		2.89286	2.57857	2.12857	2.63571	2.11429	2.17857	2.3381		2.18095	2.11905	2.75714
		7	2.18667	2.61	2.06333		2.535	2.405	2.585	2.475	2.10667	1.91	1.97333		2.14333	2.17	2.325
		9	2.1619	2.47143	2.00476		2.63571	2.05714	2.52143	2.39286	2.30952	2.3	1.99524		2.48095	1.68571	2.46429
		11	2.43333	2.19286	2.09524		2.64286	2.52143	2.78571	2.24286	2.25238	2.18571	2.0619		2.30952	2.4619	2.60714
		13	2.7	2.92857	2.25238		2.17143	2.48571	2.08571	2.71429	2.65714	2.41429	2.1381		2.47619	2.3619	2.7
	C	Week 1					Week 12
		WT Vehicle	WT Rapamycin	miR-146a-/- Vehicle	miR-146a-/- Rapamycin		WT Vehicle	WT Rapamycin	miR-146a-/- Vehicle	miR-146a-/- Rapamycin
		16.06	14.95	18.18	23.47		24.803	24.803	40.052	28.808
		17.56	17	12.84	24.26		24.219	24.219	27.703	32.722
		17.09	16.08	18.34	15.19		20.851	20.851	33.754	28.846
		15.66	12.56	16.06	18.45		22.901	22.901	31.715	33.529
		17.67	14.94	19.83	13.72		17.391	17.391	36.389	31.804
		14.05	17.68	14.22	17.24		21.875	21.875	35.905	31.081
		12.94	15.69	16.02	17.24		25	25	33.728	24.535
		12.18	16.9	22.45	15.74		30.605	30.605	40.838	27.536
	D		Vehicle								Rapamycin
		WT	0.28	0.78	0.65	0.38	1.56	0.38	0.65	1.1	0.49	0.58	0.44	0.68	0.39	0.4	0.56	0.77
		146a-/-	1.65	1.23	1.5	1.27	2.03	1.6	1.31	2.2	0.91	1.24	0.94	1.2	1	0.79	0.72	0.53
S1 Figure
	A	Week	WT							miR-146a-/-
		0	100	100	100	100	100	100	100	100	100	100	100	100	100	100
		1	107.551	106.554	106.772	103.755	113.955	103.864	103.864	119.567	107.29	108.537	107.326	108.697	108.773	108.773
		2	107.773	108.896	106.243	106.939	116.296	106.199	106.199	125.515	114.396	109.03	112.174	116.878	112.254	112.254
		3	111.046	109.121	104.924	112.057	117.766	109.091	109.091	127.101	118.302	114.28	115.856	120.649	117.514	117.514
		4	117.26	110.677	104.608	113.364	125.106	109.906	109.906	136.769	121.913	115.81	125.868	129.149	123.264	123.264
		5	122.115	114.499	108.371	115.19	129.931	111.781	111.781	141.384	139.712	120.848	131.251	130.701	122.473	122.473
		6	121.53	114.676	109.251	115.73	133.212	115.273	115.273	147.488	131.341	123.129	131.251	135.665	128.148	128.148
		7	124.702	118.576	113.493		137.217	117.392	117.392	155.787	136.657	127.227		144.861	132.608	132.608
		8	125.787	121.773	114.978		136.547	121.807	121.807	161.359	138.318	133.573		146.728	142.111	142.111
		9	131.472	122.689	114.907		140.971		120.718	172.404	147.547	137.082		151.321		142.639
		10	133.853	123.696	119.193	123.242	142.392		130.231	172.438	156.589	146.822	163.664	154.197		158.461
		11	135.495	127.837	118.367	135.116	145.717		125.432	188.507	163.521	146.024	196.301	160.302		151.148
		12	139.982	127.579	114.677	135.491	148.748		128.226	195.002	169.819	149.903	201.387	160.758		161.99
		13	135.422	131.795			157.47		128.466	197.861	174.703			171.653		156.526
		14	138.389				148.77		131.944	199.679				169.701		161.873
		15					164.288		131.898					181.497		159.798
		16					159.263							182.185
		17					163.724							187.293
		18					162.855							194.114
		19					173.78							207.368
	B	Week of diet	WT 10% control						146a-/- 10% control
		0	100	100	100	100	100	100	100	100	100	100	100	100
		1	115.033	110.345	108.75	103.012	104.52	112.963	116.547	105.79	108.025	109.341	103.743	105.465
		2	116.993	111.034	109.375	100	101.695	112.963	116.547	104.21	108.025	105.495	106.952	107.104
		3	122.222	111.724	113.75	103.012	103.955	117.284	117.266	104.21	114.815	109.341	107.487	112.022
		4	122.222	115.862	115	106.024	104.52	119.753	125.18	111.053	119.753	111.538	109.091	114.754
		5	126.144	120.69	117.5	107.229	108.475	127.16	128.777	126.316	123.457	114.286	117.647	124.044
		6	125.49	124.138	117.5	110.241	112.429	124.691	128.777	125.79	125.309	116.484	118.182	120.219
		7	132.68	124.138	118.125	110.241	108.475	127.16	132.374	116.842	124.691	121.429	119.251	125.137
		8	132.026	126.897	123.125	114.458	118.644	132.716	135.971	117.895	131.482	119.78	122.46	125.683
		9	138.562	133.103	128.75	115.06	118.644	130.247	141.007	123.684	132.099	128.022	128.342	135.519
		10	134.641	131.035	124.375	119.879	118.644	132.716	146.043	119.474	129.63	126.923	133.69	136.612
		11	137.909	131.035	125	118.072	121.469	139.506	143.885	125.79	134.568	130.22	131.551	134.973
		12	135.294	133.103	129.375	122.289	125.989	140.124	148.921	127.895	139.506	133.517	132.62	137.159
		13	135.294	128.965	129.375	117.47	119.209	138.272	147.482	130	138.272	130.22	133.155	137.705
		14	142.484	135.172	129.375	124.096	121.469	142.593	153.237	133.684	138.889	134.066	140.642	136.066
	C	Week	WT 10% control						146a-/- control
		0	15.3	14.5	16	16.6	17.7	16.2	13.9	19	16.2	18.2	18.7	18.3
		1	17.6	16	17.4	17.1	18.5	18.3	16.2	20.1	17.5	19.9	19.4	19.3
		2	17.9	16.1	17.5	16.6	18	18.3	16.2	19.8	17.5	19.2	20	19.6
		3	18.7	16.2	18.2	17.1	18.4	19	16.3	19.8	18.6	19.9	20.1	20.5
		4	18.7	16.8	18.4	17.6	18.5	19.4	17.4	21.1	19.4	20.3	20.4	21
		5	19.3	17.5	18.8	17.8	19.2	20.6	17.9	24	20	20.8	22	22.7
		6	19.2	18	18.8	18.3	19.9	20.2	17.9	23.9	20.3	21.2	22.1	22
		7	20.3	18	18.9	18.3	19.2	20.6	18.4	22.2	20.2	22.1	22.3	22.9
		8	20.2	18.4	19.7	19	21	21.5	18.9	22.4	21.3	21.8	22.9	23
		9	21.2	19.3	20.6	19.1	21	21.1	19.6	23.5	21.4	23.3	24	24.8
		10	20.6	19	19.9	19.9	21	21.5	20.3	22.7	21	23.1	25	25
		11	21.1	19	20	19.6	21.5	22.6	20	23.9	21.8	23.7	24.6	24.7
		12	20.7	19.3	20.7	20.3	22.3	22.7	20.7	24.3	22.6	24.3	24.8	25.1
		13	20.7	18.7	20.7	19.5	21.1	22.4	20.5	24.7	22.4	23.7	24.9	25.2
		14	21.8	19.6	20.7	20.6	21.5	23.1	21.3	25.4	22.5	24.4	26.3	24.9
	D	Week	WT 10% control						146ko 10% control
		5	23.6	15.3	17.1	18	18.2	14.1	19.3	33.9	12.5	14.4	17.9	19.5
		8	17.9	12.7	13.4	17.4	14.1	13	20.6	16.6	12.3	17.2	17.5	17.2
		12	17.1	12.8	13.4	14.9	16.2	18.5	19.1	17.1	14.5	19.4	18.2	16.3
	E	WT HFD 17 wks	146a-/- HFD 17 wks	WT HFD 2 wks	146a-/- HFD 2 wks
		26.88	1091	147	42
		191	198	53.43	0
		0	1165	0	14.96
		285	2022	0	0
		273	2320	0	31.32
	F	Week	WT female						WT male						146a-/- female						146a-/- male
		0	100	100	100	100	100		100	100	100	100	100		100	100	100	100	100		100	100	100	100	100	100
		1	105.941	104.082	107.487	110.825	105.528		113.793	109.312	109.524	107.917	116.667		110.776	108.122	106.696	109.36	107.732		116.406	119.758	123.643	109.546	119.196	110.407
		2	104.951	105.102	105.882	108.247	107.035		118.534	110.526	114.286	111.667	119.512		111.207	104.061	106.25	112.808	110.825		119.922	125.806	127.132	115.454	127.679	113.122
		3	105.445	102.551	106.417	106.186	104.02		121.983	112.551	114.286	115	123.171		116.379	105.076	115.179	117.241	117.526		125.391	131.452	133.721	119.546	133.929	119.909
		4	104.951	101.531	105.348	106.186	105.025		135.776	121.053	127.706	126.667	139.024		116.81	107.614	121.875	116.256	116.495		130.469	143.548	146.512	126.818	146.429	128.054
		5	111.386	105.102	111.23	102.577	111.558		138.362	123.077	128.571	126.25	143.902		122.845	109.137	106.25	143.842	122.165		129.688	145.161	148.062	126.818	147.321	132.127
		6	112.871	107.143	105.882	110.309	110.05		137.931	120.243	128.571	125	135.366		125.862	112.69	136.161	117.734	123.196		135.938	155.645	159.302	135.909	151.339	131.674
		7	113.861	115.306	112.834	113.402	112.06		150	128.745	141.558	134.167	118.293		129.31	119.289	140.625	122.168	124.742		141.406	165.323	168.992	148.182	163.393	140.272
		8	118.812	112.755	110.695	118.557	114.07		140.086	126.316	148.485	139.583	112.195		136.638	111.168	154.018	132.02	134.021		148.828	174.597	181.008	155.909	169.643	147.059
		9	116.832	108.163	113.369	119.588	116.583		138.362	123.077	143.29	133.75	106.098		140.086	112.69	157.589	137.931	137.113		153.906	180.242	186.047	158.182	174.107	148.416
		10	123.267	114.286	117.112	123.711	117.588		138.793	121.862	139.827	128.75			150.431	117.766	172.768	147.783	145.361		151.953	180.242	181.395	155.454	169.643	149.321
		11	122.277	115.816	115.508	121.65	116.583		153.448	133.198	150.649	142.083			155.172	118.274	161.607	150.739	144.33		161.328	195.565	197.287	165	179.018	156.561
	G	Week	Jax WT B6										Jax miR-146a-/-
		0	100	100	100	100	100	100	100	100	100	100	100	100	100	100	100	100	100	100	100	100
		1	109.756	111.95	113.253	109.876	107.602	108.333	110.119	111.834	105.848	110.976	105.618	116.959	106.286	114.458	110.843	113.115	114.674	114.045	110	111.111
		2	110.976	118.239	112.048	111.111	115.205	110.119	114.881	113.018	114.035	116.463	108.427	119.298	110.286	121.687	112.048	128.415	116.304	117.416	112.222	116.667
		3	119.512	124.528	121.084	117.284	120.468	119.048	121.429	119.527	117.544	125.61	117.978	130.409	122.857	119.879	121.084	129.508	130.435	120.787	121.111	123.457
		4	122.561	131.447	128.313	123.457	125.146	118.452	123.214	118.343	120.468	125	119.101	135.673	128.571	130.12	125.301	130.055	142.391	130.337	127.222	132.716
		5	128.659	135.22	127.711	126.543	129.24	117.262	132.143	124.26	128.07	131.098	130.337	143.86	134.286	131.928	135.542	137.159	150.543	138.764	132.222	134.568
		6	132.317	134.591	127.711	134.568	130.409	124.405	131.548	121.302	130.409	128.049	136.517	149.708	138.286	146.386	129.518	155.191	170.109	139.326	150.556	141.358
		7	134.146	142.138	125.904	133.951	130.994	126.786	135.714	120.118	125.146	127.439	135.955	155.556	141.714	146.988	132.53	161.749	178.804	144.382	160.556	146.914
		8	136.585	146.541	128.916	140.741	130.409	126.786	134.524	127.811	129.24	132.927	141.011	163.743	136	150	135.542	171.038	184.783	150	165.556	155.556
		9	138.415	144.025	130.723	136.42	132.164	130.357	136.905	126.627	130.994	142.073	142.135	170.76	141.143	158.434	140.362	168.306	192.935	155.056	177.222	167.284
		10	143.902	149.057	136.145	143.827	136.257	136.31	139.881	125.444	126.316	143.902	143.82	168.421	134.286	158.434	140.362	172.131	195.652	157.303	172.222	169.136
		11	147.561	152.83	133.735	150	138.012	135.119	145.238	130.178	129.825	138.415	143.258	178.947	137.714	164.458	133.132	181.967	204.348	170.225	182.222	180.864
		12	157.927	164.151	138.554	154.938	141.52	151.19	147.024	131.953	139.766	146.951	164.607	203.509	161.714	181.325	151.807	189.071	216.848	183.708	185	191.358
		13	150.61	181.132	141.566	173.457	145.614	150.595	147.619	137.87	142.69	147.561	166.854	211.111	165.143	195.181	160.241	207.65	215.217	187.079	180.556	186.42
	H	Week	Jax WT B6										Jax miR-146a-/-
		0	16.4	15.9	16.6	16.2	17.1	16.8	16.8	16.9	17.1	16.4	17.8	17.1	17.5	16.6	16.6	18.3	18.4	17.8	18	16.2
		1	18	17.8	18.8	17.8	18.4	18.2	18.5	18.9	18.1	18.2	18.8	20	18.6	19	18.4	20.7	21.1	20.3	19.8	18
		2	18.2	18.8	18.6	18	19.7	18.5	19.3	19.1	19.5	19.1	19.3	20.4	19.3	20.2	18.6	23.5	21.4	20.9	20.2	18.9
		3	19.6	19.8	20.1	19	20.6	20	20.4	20.2	20.1	20.6	21	22.3	21.5	19.9	20.1	23.7	24	21.5	21.8	20
		4	20.1	20.9	21.3	20	21.4	19.9	20.7	20	20.6	20.5	21.2	23.2	22.5	21.6	20.8	23.8	26.2	23.2	22.9	21.5
		5	21.1	21.5	21.2	20.5	22.1	19.7	22.2	21	21.9	21.5	23.2	24.6	23.5	21.9	22.5	25.1	27.7	24.7	23.8	21.8
		6	21.7	21.4	21.2	21.8	22.3	20.9	22.1	20.5	22.3	21	24.3	25.6	24.2	24.3	21.5	28.4	31.3	24.8	27.1	22.9
		7	22	22.6	20.9	21.7	22.4	21.3	22.8	20.3	21.4	20.9	24.2	26.6	24.8	24.4	22	29.6	32.9	25.7	28.9	23.8
		8	22.4	23.3	21.4	22.8	22.3	21.3	22.6	21.6	22.1	21.8	25.1	28	23.8	24.9	22.5	31.3	34	26.7	29.8	25.2
		9	22.7	22.9	21.7	22.1	22.6	21.9	23	21.4	22.4	23.3	25.3	29.2	24.7	26.3	23.3	30.8	35.5	27.6	31.9	27.1
		10	23.6	23.7	22.6	23.3	23.3	22.9	23.5	21.2	21.6	23.6	25.6	28.8	23.5	26.3	23.3	31.5	36	28	31	27.4
		11	24.2	24.3	22.2	24.3	23.6	22.7	24.4	22	22.2	22.7	25.5	30.6	24.1	27.3	22.1	33.3	37.6	30.3	32.8	29.3
		12	25.9	26.1	23	25.1	24.2	25.4	24.7	22.3	23.9	24.1	29.3	34.8	28.3	30.1	25.2	34.6	39.9	32.7	33.3	31
		13	24.7	28.8	23.5	28.1	24.9	25.3	24.8	23.3	24.4	24.2	29.7	36.1	28.9	32.4	26.6	38	39.6	33.3	32.5	30.2
	I	Night				Day
		Weeks HFD	WT	146a-/-		Weeks HFD	WT	146a-/-
		0	0.05	0.07		0	0.04	0.04
		3	0.0360161	0.0359516		3	0.0275929	0.0235484
		18	0.047	0.042		18	0.048	0.02
S2 Figure
	A		WT					miR-146a-/-
		UCP1	21.7435	6.21384	23.0318	7.00393	4.23002	3.4278	15.8797	4.11109	6.61379	11.6591
		DIO2	4718.2	1407.25	2491.91	576.064	404.244	1096.88	5786.37	448.981	3007.4	1749.49
		ELovl3	294.485	133.218	275.779	45.2389	46.6735	107.293	530.143	48.0283	262.334	404.868
		Cidea	6.29399	14.7008	13.3541	10.964	10.2925	14.5133	14.8102	9.56082	8.52789	6.51282
		PGC1a	0.145205	0.077077	0.050135	0.115135	0.081917	0.073226	0.014494	0.008787	0.087337	0.101977
		PRDM	0.027306	0.024945	0.008153	0.008745	0.017399	0.007416	0.010587	0.009106	0.022339	0.015591
	B	Lipogenesis Genes
			WT					miR-146a-/-
		ACC1	1.31422	0.132861	0.961343	2.21543	0.988856	0.651628	0.968582	0.396835	0.184978	0.541405
		CHREBP	0.0735692	0.149257	0.075795	0.165498	0.0693558	0.0889154	0.0785109	0.0994967	0.101827	0.118289
		SREBP1C	0.126091	0.137573	0.0856533	0.187846	0.055598	0.0548748	0.101912	0.0935242	0.0828796	0.131101
		Immune Genes
	C		WT					miR-146a-/-
		IL-6	5.08073e-05	2.15362e-05	3.52927e-05	3.73973e-05	2.59498e-05	1.73456e-05	1.6685e-05	2.66013e-05	9.17043e-05	3.95075e-05
		IL-12 p40	4.98e-05	1.53e-05	4.24e-05	2.59e-05	2.97e-05	8.16e-05	3.4e-05	2.27e-05	0.000157	7.26e-05
		NOS2	0.001557	0.003958	0.001618	0.003382	0.00096	0.002065	0.002266	0.002207	0.003213	0.002719
		CCL2	0.00082	0.00102	0.000372	0.005343	0.002207	0.000747	0.000393	0.000608	0.00245	0.001015
		F4/80	0.001822	0.001449	0.001668	0.002668	0.001629	0.00356	0.00258	0.00434	0.005146	0.003195
	D	WT	miR-146a-/-
		0.0431	0.0464
		0.0434	0.0379
		0.0437	0.049
		0.0406	0.0372
		0.0414	0.0471
	E		WT					miR-146a-/-
		miR-146a	0.063962	0.41331	0.021188	0.01239	0.000125	1.08e-09	0	1.47e-06	0	0.000119
	F	UCP1			Dio2			PRDM16			TNFa			CD11b			F4/80
		WT	miR-146a-/-		WT	miR-146a-/-		WT	miR-146a-/-		WT	miR-146a-/-		WT	miR-146a-/-		WT	miR-146a-/-
		15.445	16.6222		0.021164	0.004807		0.0025717	0.00034587		0.00021975	0		0.509958	0.532309		0.00269991	0.00057662
		20.297	25.4067		0.065263	0.029391		0.00267759	0.00283911		0.0001402	0.00015187		0.35831	0.444588		0.00429106	0.00211672
		21.8608	17.6709		0.035359	0.02502		0.00589899	0.00256129		6.0357e-05	2.8745e-05		0.410801	0.362469		0.00308642	0.00326455
		17.4703	22.4058		0.023614	0.0299		0.00330375	0.00297228		0.00015068	3.8129e-05		0.429922	0.385057		0.00571696	0.00228019
		20.127	19.8461		0.044083	0.016613		0.00275744	0.00204081		0.00011663	5.8893e-05		0.443163	0.60858		0.00387383	0.00185014
		17.5678	15.1957		0.048853	0.012226		0.00188092	0.0018594		0	4.6226e-05		0.434944	0.370148		0.00151675	0.00299135
		18.7248	25.4502		0.021489	0.019007		0.00151193	0.00205615		5.6769e-05	3.5659e-05		0.500657	0.581711		0.00154188	0.00175127
		29.1297	25.2217		0.010502	0.041434		0.00239404	0.00317597		1.978e-05	0.00023549		0.73349	1.15775		0.00017932	0.0029709
S3 Figure
	A	Time (minutes)	WT 10% control			WT 45% HFD			146ko 10% control						146ko 45% HFD
		0	111	93	79	91	107	100	127	95	101	87	120	99	131	122	145	144	167	163
		15	193	304	209	291	192	169	279	160	207	299	317	308	301	294	340	349	348	455
		30	159	153	184	250	169	207	213	164	152	280	246	281	289	345	340	231	265	428
		60	147	150	161	163	190	126	152	142	145	168	162	186	167	216	221	194	199	284
		90										113	135	146				179	183	195
		120	114	118	114	95	127	110	117	89	103	108	107	128	103	145	145	135	155	162
	B	WT 10% control	WT 45% HFD	146ko 10% control	146ko 45% HFD
		82	61	81	130
		97	104	89	133
		94	110	88	144
		78	85	75	111
		101	65	91	106
		91	109	129	118
S4 Figure
	A	Week	WT					155-/-					146a-/-					DKO
		0	100	100	100	100	100	100	100	100	100	100	100	100	100	100	100	100	100	100	100
		1	105.941	104.082	107.487	110.825	105.528	108.04	107.805	107.936	102.105	109.596	110.776	108.122	106.696	109.36	107.732	101.622	102.37	103.913	105.856
		2	104.951	105.102	105.882	108.247	107.035	109.548	104.878	105.82	102.105	103.03	111.207	104.061	106.25	112.808	110.825	101.081	101.896	100.87	103.153
		3	105.445	102.551	106.417	106.186	104.02	118.09	105.854	106.878	106.842	108.081	116.379	105.076	115.179	117.241	117.526	108.108	115.64	106.957	110.811
		4	104.951	101.531	105.348	106.186	105.025	120.603	105.854	110.053	105.263	106.061	116.81	107.614	121.875	116.256	116.495	112.973	101.896	106.087	117.117
		5	111.386	105.102	111.23	102.577	111.558	118.09	111.219	110.053	111.053	112.626	122.845	109.137	106.25	143.842	122.165	112.973	108.531	120.435	116.216
		6	112.871	107.143	105.882	110.309	110.05	115.578	110.244	112.169	111.579	110.606	125.862	112.69	136.161	117.734	123.196	115.676	112.322	123.913	116.216
		7	113.861	115.306	112.834	113.402	112.06	118.593	118.537	116.931	114.21	117.172	129.31	119.289	140.625	122.168	124.742	119.46	119.905	118.696	124.775
		8	118.812	112.755	110.695	118.557	114.07	128.141	127.805	115.873	113.684	120.202	136.638	111.168	154.018	132.02	134.021	120.54	138.389	131.304	133.333
		9	116.832	108.163	113.369	119.588	116.583	129.648	131.707	115.344	113.684	115.151	140.086	112.69	157.589	137.931	137.113	122.162	140.284	134.783	134.685
		10	123.267	114.286	117.112	123.711	117.588	131.156	138.537	121.693	117.895	119.192	150.431	117.766	172.768	147.783	145.361	130.811	150.711	152.174	142.793
		11	122.277	115.816	115.508	121.65	116.583	125.628	136.585	122.751	115.263	118.687	155.172	118.274	161.607	150.739	144.33	128.108	154.976	139.13	145.045
		12	117.822	109.694	109.091	123.711	113.065	131.658	145.366	127.513	120	121.212	158.19	119.797	167.411	155.665	148.454	151.351	162.085	145.652	156.306
	B	Week	WT					155-/-					146a-/-					DKO
		0	20.2	19.6	18.7	19.4	19.9	19.9	20.5	18.9	19	19.8	23.2	19.7	22.4	20.3	19.4	18.5	21.1	23	22.2
		1	21.4	20.4	20.1	21.5	21	21.5	22.1	20.4	19.4	21.7	25.7	21.3	23.9	22.2	20.9	18.8	21.6	23.9	23.5
		2	21.2	20.6	19.8	21	21.3	21.8	21.5	20	19.4	20.4	25.8	20.5	23.8	22.9	21.5	18.7	21.5	23.2	22.9
		3	21.3	20.1	19.9	20.6	20.7	23.5	21.7	20.2	20.3	21.4	27	20.7	25.8	23.8	22.8	20	24.4	24.6	24.6
		4	21.2	19.9	19.7	20.6	20.9	24	21.7	20.8	20	21	27.1	21.2	27.3	23.6	22.6	20.9	21.5	24.4	26
		5	22.5	20.6	20.8	19.9	22.2	23.5	22.8	20.8	21.1	22.3	28.5	21.5	23.8	29.2	23.7	20.9	22.9	27.7	25.8
		6	22.8	21	19.8	21.4	21.9	23	22.6	21.2	21.2	21.9	29.2	22.2	30.5	23.9	23.9	21.4	23.7	28.5	25.8
		7	23	22.6	21.1	22	22.3	23.6	24.3	22.1	21.7	23.2	30	23.5	31.5	24.8	24.2	22.1	25.3	27.3	27.7
		8	24	22.1	20.7	23	22.7	25.5	26.2	21.9	21.6	23.8	31.7	21.9	34.5	26.8	26	22.3	29.2	30.2	29.6
		9	23.6	21.2	21.2	23.2	23.2	25.8	27	21.8	21.6	22.8	32.5	22.2	35.3	28	26.6	22.6	29.6	31	29.9
		10	24.9	22.4	21.9	24	23.4	26.1	28.4	23	22.4	23.6	34.9	23.2	38.7	30	28.2	24.2	31.8	35	31.7
		11	24.7	22.7	21.6	23.6	23.2	25	28	23.2	21.9	23.5	36	23.3	36.2	30.6	28	23.7	32.7	32	32.2
		12	23.8	21.5	20.4	24	22.5	26.2	29.8	24.1	22.8	24	36.7	23.6	37.5	31.6	28.8	28	34.2	33.5	34.7
	C	WT	155-/-	146a-/-	DKO
		87	131	133	140
		62	95	152	164
		99		161	154
		53		138	154
				155	156
				145
	D	WT	155-/-	146a-/-	DKO
		1.66	2	2.61	2.33
		1.11	0.98	2.91	2.58
		1.79		2.3	2.09
		1.2		1.99	2.73
				2.09	2.81
				2.01
	E	WT	155-/-	146a-/-	DKO
		29.3	40.6	42.7	37.5
		20.1	25.4	47	42.6
		27.8		47	38.8
		17.4		41.9	44.7
				42.6	45.7
				36.6
	F	WT	155-/-	146a-/-	DKO
		63.7	57.6	54.7	58.3
		67.2	64.4	51.2	54.8
		65.6		50.6	56.8
		68.2		55	53.8
				54.7	53.4
				59.5
S5 Figure
	A	WT nc	146a-/- nc	WT HFD	146a-/- HFD
		37.3	29.9	38	42
		37	34.4	41.4	49.6
		26.8	24.6	39.5	56.4
	B	WT NC	146a-/- nc	WT HFD	146a-/- HFD
		14287	29874	31000	31000
		25790	47497	60000	68000
		20587	29873	25000	32000
	C	%CD45+			%B220 of CD45			%CD3e of CD45
		WT	146a-/-		WT	146a-/-		WT	146a-/-
			19.8			4.28			6
		14.4	34.8		6.29	10.1		7.5	4.7
		12.8	17.7		2.14	3.65		4.43	5.35
		12.8	11.8		2.18	3.6		5.75	4.79
		14.7	11.3		1.96	3.13		3.62	6.58
[truncated: 29 more columns]
